# Supplementary material for: Fungal Lysine Deacetylases in Virulence, Resistance, and Production of Small Bioactive Compounds
Source: Genes (Basel). 2021 Sep 23;12(10):1470. doi: 10.3390/genes12101470 (PMC8535771; doi:10.3390/genes12101470)
Supplement: Supplementary file 1 [file genes-12-01470-s001.zip]

Archive with 1 entries (1 files):
- genes-1377269-supplementary.pdf
